# Supplementary material for: Identification and Genome-Wide Gene Expression Perturbation of a Trisomy in Chinese Kale (Brassica oleracea var. alboglabra)
Source: Plants (Basel). 2023 Sep 7;12(18):3199. doi: 10.3390/plants12183199 (PMC10536521; doi:10.3390/plants12183199)
Supplement: Supplementary file 1 [file plants-12-03199-s001.zip › Table S1.xlsx]

## Sheet: Sheet1
Table S1 Summary of clean reads of TC2 and NBP aligned to the reference genome (B. oleracea）
Samples	Q30%	Clean reads	Unique-mapping reads	Ratio (%)	Multiple-mapping reads	Ratio (%)	total	Ratio (%)
NBP-1	95.23	46652512	41948179	89.92	1768569	3.79	43716748	93.71
NBP-2	95.38	48920910	43477083	88.87	2248264	4.6	45725347	93.47
NBP-3	95.22	43292650	38694514	89.38	1759246	4.06	40453760	93.44
TC2-1	95.12	48058194	43015863	89.51	1720755	3.58	44736618	93.09
TC2-2	95.23	40983714	36794010	89.78	1503170	3.67	38297180	93.44
TC2-3	95.46	65366482	58247508	89.11	2706312	4.14	60953820	93.25
