# Supplementary material for: Identification and Genome-Wide Gene Expression Perturbation of a Trisomy in Chinese Kale (Brassica oleracea var. alboglabra)
Source: Plants (Basel). 2023 Sep 7;12(18):3199. doi: 10.3390/plants12183199 (PMC10536521; doi:10.3390/plants12183199)
Supplement: Supplementary file 1 [file plants-12-03199-s001.zip › Table S2.xlsx]

## Sheet: Sheet1
Table S2 Primers of selected DEGs used in verification of RT-qPCR.
Gene name	Forward primer	Reverse primer
Actin	CCAGAGGTCTTGTTCCAGCCATC	GTTCCACCACTGAGCACAATGTTAC
LOC106296522	AAGTCCGATCCTCAGCTTGC	TCCGGTACGTTTCTCGGTTC
LOC106301464	CACCACCACGGAGGAATCAT	TATGCTCGACCTCCGACTCT
LOC106305373	ACGGATCTTGGGCTGGAAAG	CTGAAGCTCCGTCGTCAACT
LOC106325122	CCGGCGCATTCACCTAAGAA	ATCCAAACACCGCGTAGCTA
LOC106327415	CGAGGACGATCTGAGTGGT	CCTCGGCCCAGTTTCTTCTT
LOC106308684	AGGGTTCCGACTGTTGTGTC	CCTTGCCCCGTTAATGCAAC
LOC106312135	AGCCGGTTCTTCGTCAACTT	ACACTGGAATGCTCTGGT CG
LOC106312951	AATTGTCTCTCACCCCGCAG	TGTGCTCCAGTC AATGTCCC
LOC106322567	TTGTCAGCGAGGTCTGTCAC	GTCTTGCAGAGGAGGCAACT
LOC106328573	TCAGGAAGCGTCGAAACTCG	AACAGCTGTCTGGATCTCGC
